# Supplementary material for: Type I toxin-antitoxin systems contribute to the maintenance of mobile genetic elements in Clostridioides difficile
Source: Commun Biol. 2020 Nov 27;3:718. doi: 10.1038/s42003-020-01448-5 (PMC7699646; doi:10.1038/s42003-020-01448-5)
Supplement: Supplementary file 4 — Supplementary Data 1 [file 42003_2020_1448_MOESM4_ESM.xlsx]

## Sheet: Feuil1
Strain	Genotype	Origin
E. coli
NEB-10 beta	Δ(ara-leu) 7697 araD139 fhuA ΔlacX74 galK16 galE15 e14- ϕ80dlacZΔM15 recA1 relA1 endA1 nupG rpsL (StrR) rph spoT1 Δ(mrr-hsdRMS-mcrBC)	New England Biolabs
DH5α	F‑ Φ80lacZΔM15 Δ(lacZYA‑argF) U169 recA1 endA1 hsdR17 (rK‑, mK+) phoA supE44 λ‑ thi‑1 gyrA96 relA1	Invitrogen
HB101 (RP4)	supE44 aa14 galK2 lacY1 Δ(gpt-proA) 62 rpsL20 (StrR)xyl-5 mtl-1 recA13 Δ(mcrC-mrr) hsdSB (rB-mB-) RP4 (Tra+ IncP ApR KmR TcR)	Laboratory stock
C. difficile
630Δerm	630 ΔermB	Laboratory stock 1
CDIP51	630 Δerm strain carrying pRPF185 vector	2
CDIP369 (630/p)	630 Δerm strain carrying pRPF185ΔgusA vector	pDIA6103à630Δerm
CDIP0506	630 Δerm strain carrying pDIA6335 plasmid for inducible expression of CD0977.1	pDIA6335à630Δerm
CDIP0897	630 Δerm strain carrying pMTL84121	pMTL84121à630Δerm
CDIP0966	630 Δerm ΔCD0977.1	ΔCD0977.1à630Δerm
CDIP0997	630 Δerm strain carrying pDIA6622 plasmid for inducible expression of HA-tagged CD0977.1	pDIA6622à630Δerm
CDIP1174	630 Δerm ΔCD0956.2 ΔCD0977.1	ΔCD0956.2àCDIP0966
CDIP1266	630 Δerm strain carrying pDIA6785 plasmid for inducible expression of CD0977.1 and co-expression of RCd11 from its two own promoters	pDIA6785à630Δerm
CDIP1268	630 Δerm strain carrying pDIA6787 plasmid for expression of CD0977.1 and co-expression of RCd11 from their native promoters	pDIA6787à630Δerm
CDIP1270	630 Δerm strain carrying pDIA6791 plasmid for inducible expression of CD0977.1 and expression of RCd11 from its two own promoters in trans	pDIA6791à630Δerm
CDIP1271	630 Δerm strain carrying pDIA6792 plasmid for inducible expression of CD0977.1 and expression of RCd12 from its two own promoters in trans	pDIA6792à630Δerm
CDIP1272	630 Δerm strain carrying pDIA6793 plasmid for inducible expression of CD0977.1 and expression of RCd8 in trans	pDIA6793à630Δerm
CDIP1338	630 Δerm ΔPhiCD630_2	ΔPhiCD630_2à630Δerm
CDIP1339	630 Δerm ΔCD0956.2 ΔCD0977.1 ΔPhiCD630_2	ΔPhiCD630_2àCDIP1174
CDIP1368	630 Δerm strain carrying pDIA6934 plasmid for inducible expression of CD0904.1	pDIA6866à630Δerm
CDIP1373	630 Δerm ΔCD0904.1ΔCD0956.2 ΔCD0977.1 ΔPhiCD630_2	ΔCD0904.1àCDIP1339
CDIP1374	630 Δerm ΔCD0904.1 ΔCD0956.2 ΔCD0956.2 ΔCD0977.1 ΔPhiCD630_2	ΔCD0956.3àCDIP1373
CDIP1434	630 Δerm strain carrying pDIA6934 plasmid for inducible expression of CD0904.1 and co-expression of RCd13	pDIA6934à630Δerm
CDIP1440	630 Δerm strain carrying pDIA6947 plasmid for expression of CD0904.1 and co-expression of RCd13 from their native promoters	pDIA6947à630Δerm
CDIP1441	630 Δerm strain carrying pDIA6948 plasmid for expression of CD0956.2 and co-expression of RCd10 from their native promoters	pDIA6948à630Δerm
CDIP1442	630 Δerm strain carrying pDIA6949 plasmid for expression of CD0956.3 and co-expression of RCd14 from their native promoters	pDIA6949à630Δerm
CDIP1510	630 Δerm ΔPhiCD630_2 phiCD630_1::Pthl-ermB	Pthl-ermBàCDIP1338
CDIP1511	630 Δerm ΔPhiCD630_2 phiCD630_1::Pthl-ermB-ΔT4	Pthl-ermBàCDIP1374
CDIP1519	630 Δerm ΔPhiCD630_2 phiCD630_1::Pthl-ermB carrying pDIA6867 for inducible expression of CD0912	pDIA6867àCDIP1510
CDIP1520	630 Δerm ΔPhiCD630_2 phiCD630_1::Pthl-ermB-ΔT4 carrying pDIA6867 for inducible expression of CD0912	pDIA6867àCDIP1511
CDIP1593	630 Δerm strain carrying pDIA7030 plasmid for inducible expression of CD0956.3	pDIA7030à630Δerm
CDIP1594	630 Δerm strain carrying pDIA7031 plasmid for inducible expression of CD0956.3 and co-expression of RCd14	pDIA7031à630Δerm
CNRS_CD138	630 Δerm strain carrying pMC358	pMC358à630Δerm
CNRS CD139	630 Δerm strain carrying p097 for expression of P1 + Cdi1_4 riboswitch::phoZ	p097à630Δerm
CNRS_CD140	630 Δerm strain carrying p098 for expression of P2::phoZ	p098à630Δerm
CNRS_CD141	630 Δerm strain carrying p099 for expression of P1 + Cdi1_4 riboswitch + P2::phoZ	p099à630Δerm
CNRS_CD145	630 Δerm strain carrying p100 for expression of P1 + Cdi1_4 riboswitch + disrupted P2::phoZ	p100à630Δerm
Plasmid
pMTL84121	TmR, expression and cloning vector	3
pRPF185	Ptet-gusA TmR, expression and cloning vector	4
pMSR	Allele exchange in C. difficile 630	This work
pMSR0	Allele exchange in C. difficile R20291	This work
pMC358	Promoterless phoZ	5
pDIA6103	pRPF185 Δgus vector derivative	6
pDIA6319	pRPF185 derivative carrying Ptet-CD2517.1 for inducible CD2517.1 toxin expression	7
pDIA6335	pRPF185 derivative carrying Ptet-CD0977.1 for inducible toxin expression	This work
pDIA6507	pMSR derivative for CD09956.2 deletion	This work
pDIA6622	pRPF185 derivative carrying Ptet-CD0977.1 for inducible CD0977.1-HA-tag toxin expression	This work
pDIA6755	pMSR derivative for CD0977.1 deletion	This work
pDIA6785	pRPF185 derivative carrying Ptet-CD0977.1-RCd11-P2-P1 for inducible toxin expression and co-expression of AT with both promoters	This work
pDIA6787	pMTL84121 derivative carrying CD0977.1 and its cognate antitoxin with their respective native promoters	This work
pDIA6791	pRPF185 derivative carrying Ptet-	This work
	CD0977.1 and P1-P2-RCd11 on a second plasmid site for inducible CD0977.1 toxin expression and expression of RCd11 in trans
pDIA6792	pRPF185 derivative carrying Ptet-	This work
	CD0977.1 and P1-P2-RCd12 on a second plasmid site for inducible CD0977.1 toxin expression and expression of RCd12 in trans
pDIA6793	pRPF185 derivative carrying Ptet-	This work
	CD0977.1 and P-RCd10 on a second plasmid site for inducible CD0977.1 toxin expression and expression of RCd10 in trans
pDIA6816	pRPF185 derivative carrying Ptet-CD0977.1-RCd11-P2 for inducible toxin expression and co-expresssion of RCd11 with second promoter only	This work
pDIA6817	pRPF185 derivative carrying Ptet-CD0977.1-RCd11-P1 for inducible toxin expression and co-expresssion of RCd11 with first promoter only	This work
pDIA6835	pMSR derivative for PhiCD630_2 deletion	This work
pDIA6836	pMSR derivative for PhiCD630_1 deletion	This work
pDIA6857	pMSR derivative for CD0956.3 deletion	This work
pDIA6858	pMSR derivative for CD0904.1 deletion	This work
pDIA6866	pRPF185 derivative carrying Ptet-CD0904.1	This work
pDIA6867	pRPF185 derivative carrying Ptet-CD0912	This work
pDIA6934	pRPF185 derivative carrying Ptet-CD0904.1 and co-expression of RCd13	This work
pDIA6947	pMTL84121 derivative carrying CD0904.1 and its cognate antitoxin with their respective native promoters	This work
pDIA6948	pMTL84121 derivative carrying CD0956.2 and its cognate antitoxin with their respective native promoters	This work
pDIA6949	pMTL84121 derivative carrying CD0956.3and its cognate antitoxin with their respective native promoters	This work
pDIA6976	pMSR derivative for Pthl-ermB insertion within PhiCD630-1	This work
pDIA7030	pRPF185 derivative carrying Ptet-CD0956.3	This work
pDIA7031	pRPF185 derivative carrying Ptet-CD0956.3 and co-expression of RCd14	This work
p097	pMC358 derivate for fusion of P1 and Cdi1_4 riboswitch with phoZ	This work
p098	pMC358 derivate for fusion of P2 with phoZ	This work
p099	pMC358 derivate for fusion of P1 + Cdi1_4 riboswitch and P2 with phoZ	This work
p100	pMC358 derivate for fusion of P1 + Cdi1_4 riboswitch and disrupted P2 with phoZ	This work
REFERENCES
1.	Hussain HA, Roberts AP, Mullany P. Generation of an erythromycin-sensitive derivative of Clostridium difficile strain 630 (630Deltaerm) and demonstration that the conjugative transposon Tn916DeltaE enters the genome of this strain at multiple sites. Journal of medical microbiology 54, 137-141 (2005).
2.	Boudry P, et al. Pleiotropic role of the RNA chaperone protein Hfq in the human pathogen Clostridium difficile. Journal of bacteriology 196, 3234-3248 (2014).
3.	Heap JT, Pennington OJ, Cartman ST, Minton NP. A modular system for Clostridium shuttle plasmids. J Microbiol Methods 78, 79-85 (2009).
4.	Fagan RP, Fairweather NF. Clostridium difficile has two parallel and essential Sec secretion systems. The Journal of biological chemistry 286, 27483-27493 (2011).
5.	Edwards AN, Pascual RA, Childress KO, Nawrocki KL, Woods EC, McBride SM. An alkaline phosphatase reporter for use in Clostridium difficile. Anaerobe 32, 98-104 (2015).
6.	Soutourina OA, et al. Genome-wide identification of regulatory RNAs in the human pathogen Clostridium difficile. PLoS Genet 9, e1003493 (2013).
7.	Maikova A, et al. Discovery of new type I toxin-antitoxin systems adjacent to CRISPR arrays in Clostridium difficile. Nucleic acids research 46, 4733-4751 (2018).
