# Supplementary material for: Type I toxin-antitoxin systems contribute to the maintenance of mobile genetic elements in Clostridioides difficile
Source: Commun Biol. 2020 Nov 27;3:718. doi: 10.1038/s42003-020-01448-5 (PMC7699646; doi:10.1038/s42003-020-01448-5)
Supplement: Supplementary file 5 — Supplementary Data 2 [file 42003_2020_1448_MOESM5_ESM.xlsx]

## Sheet: Feuil1
Name	Sequence (5'-3')	Description
pDIA6103 cloning
IMV507	GGGATTTCTCACATAAAATAGAG	5’pDIA6103 insert screening
IMV508	TAAAATAAGCTTGATCGTAGCG	3’pDIA6103 insert screening
JP420	GGATCCTATAAGTTTTAATAAAACTTTAAATAG	5’ pDIA6103 linearization for Ptet cloning with Hifi DNA assembly
JP421	AGGCCTGGAGCTCAGA	3’ pDIA6103 linearization for Ptet cloning with Hifi DNA assembly
JP473	aacatctgagctccaggcctAACTACAATCCAAGAGTG	5’CD0977.1-RCd11-
		P2-P1 Hifi DNA assembly
JP474	tattaaaacttataggatccGGAGCTTTTTAGGACAAAAAC	3’CD0977.1-RCd11-
		P2-P1 Hifi DNA assembly
JP492	tattaaaacttataggatccGGTGGCTAATAATATATATACTTAGAG	3’CD0977.1-RCd11-
		P2 Hifi DNA assembly
JP574	tattaaaacttataggatccGAATTATTTTTTTAAATCACCCTTATTG	3’CD0956.3 Hifi DNA assembly
JP592	cagatctgagctccaggcctGACGAACTAGTTGGAAGATAG	5’CD0912 Hifi DNA assembly
JP593	tattaaaacttataggatccCAACTAAATCACCCCCTTTC	3’CD0912 Hifi DNA assembly
JP594	cagatctgagctccaggcctCGTATAAACGCCAAATTC	5’CD0904.1 Hifi DNA assembly
JP595	tattaaaacttataggatccGATTAGAATTTAAAAGTTATTTCTTTAAATC	3’CD0904.1 Hifi DNA assembly
JP635	tattaaaacttataggatccCAATTATAATTTAATAAAATATTATTTTTGAATATCTG	3’CD0904.1-RCd13-P Hifi DNA assembly
JP694	cagatctgagctccaggcctcgccaaattccaaataag	5’CD0956.3 Hifi DNA assembly
JP695	tattaaaacttataggatccgctcactgcaaaatctctac	3’CD0956.3-RCd14-P Hifi DNA assembly
OS650	GAAGGCCTAACTACAATCCAAGAGTGGAGCTTCATTTTC	5’CD0977.1-StuI
OS651	GGGGATCCAAAGATGTAAATTCGTATCAAAAAC	3’CD0977.1-BamHI
OS652	GAAGGCCTTAACATATTTAGTATATACCTATG	5’CD0977.1-RCd11- P2-P1 -StuI
OS653	GGGGATCCGGAGCTTTTTAGGACAAAAACTAT	5’CD0977.1-RCd11- P2-P1 -BamHI
pDIA6103 second cloning site (distant from the MCS)
JP363	CAGATTACGCTTAATATTTAGTTAATGAAACTTCACTCTAGG	3’ HA-tagging on the 3' extremity of CD2517.1
JP326	GAACATCGTATGGGTAATGTTGTTTTTTATTAAGCTTGATTTTC	5’’ HA-tagging on the 3' extremity of CD2517.1
JP403	CTGTATCGTAACTAGAGAACCAAAC	5’ plasmid linearization for cloning into a site different from the MCS with Hifi DNA assembly
JP404	GGGATATGCTTATATTGAGTTATAGTAC	5’ plasmid linearization for cloning into a site different from the MCS with Hifi DNA assembly
JP409	CTAACATACATCATAGTTACTAAACTATGG	5’pRPF185-screening
JP410	GCTTTTTCCGTCGTTTG	3’pRPF185-screening
JP476	actcaatataagcatatcccGGAGCTTTTTAGGACAAAAAC	5’ P1-P2-RCd11 Hifi DNA assembly
JP477	gttctctagttacgatacagCCAGAAAAGTAAAAAGCC	3’ P1-P2-RCd11 Hifi DNA assembly
JP478	actcaatataagcatatcccCATTTTTTTTATATAAACAATGAAATTCAAG	5’ P-RCd8 Hifi DNA assembly
JP479	gttctctagttacgatacagCTACAATTTATAGAGTGGAGTTC	3’ P-RCd8 Hifi DNA assembly
JP480	actcaatataagcatatcccGCATAATCAAATGTTAGTTCAC	5’ P1-P2-RCd12 Hifi DNA assembly
pMTL84121 cloning
JP481	AGCAGGATCCTAACATATTTAGTATATACCTATGTATATATATTTAAAAC	5’ P-CD0977.1-RCd11-
		P2-P1 BamHI
JP482	AGCACTCGAGGAGCTTTTTAGGACAAAAAC	3’ P-CD0977.1-RCd11-
		P2-P1 -XhoI
JP659	AGCAGGATCCGCCGCCTCAATACTTATAAAG	5’ P-CD0956.2-RCd10-
		P- BamHI
JP660	AGCACTCGAGCATTTTTTTTATATAAACAATGAAATTCAAG	3’ P-CD0956.2-RCd10-
		P- XhoI
JP661	AGCAGGATCCATGTTTAAAATATATTGAATAGCTCTTG	5’ P-CD0904.1-RCd13-
		P- BamHI
JP662	AGCACTCGAGATAAGACTGTGGAATATACAAAATTG	3’ P-CD0904.1-RCd13-
		P- XhoI
JP663	AGCAGGATCCGTAGTTCTTCTTGCTTTTATTATACCAC	5’-P-CD0956.3-RCd14-P-BamHI
JP664	AGCACTCGAGCAATTGTTAAACTTCAATTTATCG	3’-PCD0956.3-RCd14-P-XhoI
pMC358 cloning
JP725	CGTCAATGTATGGGTAGATATG	5’ pMC358 linearization for cloning with Hifi DNA assembly
JP726	CAACGTCGTGACTGGG	3’ pMC358 linearization for cloning with Hifi DNA assembly
JP727	ttttcccagtcacgacgttgggagctttttaggacaaaaac	5’ P1 Hifi DNA assembly
JP729	tatctacccatacattgacgctctaagtatatatattattagccacc	3’ P1 + Cdi1_4 riboswitch Hifi DNA assembly
JP730	ttttcccagtcacgacgttgggtggctaataatatatatacttagag	5’ P2 Hifi DNA assembly
JP732	tatctacccatacattgacgcgaatttacatctttattatatcgc	3’ P2 Hifi DNA assembly
JP733	CTATTACGCCAGCTGGC	5’pMC358-screening
JP734	GGTAACCCCTAGCAAAGC	3’pMC358-screening
pMSR and pMSR0 construction
JP416	GGATCCTCTAGAGTCGACG	5’ codA removal from pMTL-SC7215 and pMTL-SC7315 by inverse PCR
JP417	GTAATCATGGTCATATGGATACAG	3’ codA removal from pMTL-SC7215 and pMTL-SC7315 by inverse PCR
JP418	atccatatgaccatgattacCGAATTCTGCATCAAGCTAG	5' Ptet-CD2517.1 and 5’ Ptet-CD2517.1-RCd8-P
JP419	acgtcgactctagaggatccGAAGAACTACAATCTATTTTGC	3' Ptet-CD2517.1
JP619	CCATACGATGTTCCAGATTAC	3' Ptet-CD2517.1-RCd8-P
pMSR cloning
JP449	CGTTTTGTAAACGAATTGC	5’pMSR insert screening
JP450	CTCACGTTAAGGGATTTTG	3’pMSR insert screening
JP217	ttttttgttaccctaagtttGAGAATTACTTTACAGATATAAAGAAAC	5’ left arm ΔCD0956.2
JP218	tgtagattacGGCTTCCACTTTAATTTTTGAATAC	3’ left arm ΔCD0956.2
JP219	agtggaagccGTAATCTACAATTTATAGAGTGGAG	5’ right arm ΔCD0956.2
JP171	gattatcaaaaaggagtttGCTCACTGCAAAATCTCTAC	3’ right arm ΔCD0956.2
JP221	GTATTCAAAAATTAAAGTGGAAGC	5’ ΔCD0956.2 screening
JP173	CACACCCTCAATACCTTG	3’ ΔCD0956.2 screening
JP226	ttttttgttaccctaagtttCCTAGTTTCTGCATACTTTC	5’ left arm ΔCD0977.1
JP223	gaatatattgGCTAGCTTTATTACATATATTATTTCCAG	3’ left arm ΔCD0977.1
JP224	taaagctagcCAATATATTCTATATTGCAATAAAAAACATTG	5’ right arm ΔCD0977.1
JP156	gattatcaaaaaggagtttGATAAGAACTATAAAGAGTTTATAAAATTATTAAAC	3’ right arm ΔCD0977.1
JP163	CATAATATCCCCTTCTTTCTATTAAC	5’ ΔCD0977.1 screening
JP164	GCAGAAATAGAGGAAAGAGTG	3’ ΔCD0977.1 screening
JP523	ttttttgttaccctaagtttGCAAGTGTTAGTGATATTACAG	5’ left arm ΔψCD630_2
JP524	ataattatataaATGACTGCTTATAACAATATAGC	3’ left arm ΔψCD630_2
JP525	aagcagtcatTTATATAATTATTTGGACTAACATATAGTATC	5’ right arm ΔψCD630_2
JP526	agattatcaaaaaggagtttGGGGATTATCAGCAATGAAC	3’ right arm ΔψCD630_2
JP527	GATAGTTATGGATTCTCATGGTG	3’ ΔψCD630_2 screening
JP528	CTTGTGTCTAACCTTTGCATC	5’ ΔψCD630_2 screening
JP575	gtgttttttgttaccctaagtttCAGGAGCTGACAATGTTC	5’ left arm ΔCD0904.1
JP576	ataaaaagttaatCCTATATATTACTTTTTTATTCATCCATATATC	3’ left arm ΔCD0904.1
JP577	aatatataggATTAACTTTTTATTGAGTATAGTAGC	5’ right arm ΔCD0904.1
JP578	agattatcaaaaaggagtttAATACCTTCAAATGAAAGAAGAG	3’ right arm ΔCD0904.1
JP579	GCCAGTCATTTCTTCTATGTACTC	5’ ΔCD0904.1 screening
JP580	CGACATTGCTATGTCAAAAG	3’ ΔCD0904.1 screening
JP581	gtgttttttgttaccctaagtttGGTTGATAATGTAAAATATGTAGC	5’ left arm ΔCD0956.3
JP582	ataaaaaaccCAATGAAATTCAAGTAAATAAATACC	3’ left arm ΔCD0956.3
JP583	aatttcattgGGTTTTTTATTAAGCATACTAGC	5’ right arm ΔCD0956.3
JP584	agattatcaaaaaggagtttCCAAGTGCTTTATCTATATTATTTATTC	3’ right arm ΔCD0956.3
JP585	CTTCACTCTACCGCAAAATAG	5’ ΔCD0956.3 screening
JP586	GCGTTCTCAAACCTTTACATAC	3’ ΔCD0956.3 screening
JP596	gtgttttttgttaccctaagtttGGCTATAGAGCAGCAAGAG	5’ left arm, Pthl-ermB insertion
JP597	ctaaaccattCAATACAATTAATAAAGATTTGTACTACAC	3’ left arm, Pthl-ermB insertion
JP602	ttgcttttatCTAATGTCAATGTAGGTATTCTTTG	5’ right arm, Pthl-ermB insertion
JP603	agattatcaaaaaggagtttCCAGTTGTAGATATAGTTGG	3’ right arm, Pthl-ermB insertion
JP604	GTCAAAAGATGAACATATAAGTAAATC	5’ Pthl-ermB insertion screening
JP606	GCTATTGTATCTCTGTTTGAATCTAC	3’ Pthl-ermB insertion screening
JP673	aaatctttattaattgtattgccaacgcgttatattgataaaaataataatag	5’ Pthl-ermB, Pthl-ermB insertion
JP674	aatacctacattgacattagcgtgcgactcatagaattatttc	3’ Pthl-ermB, Pthl-ermB insertion
PCR and quantitative PCR
RT_polIII-F_Cdiff	TCCATCTATTGCAGGGTGGT	5' CD1305
RT_polIII-R_Cdiff	CCCAACTCTTCGCTAAGCAC	3' CD1305
JP353	CTTTCGCCATCTTTTGATAGAA	3’ flanking PhiCD630-1
JP354	TATGGTGTTGTGGCAATGAA	5’ flanking PhiCD630-1
JP352	AAAATGCCGTGAAATCAATG	5’ circular PhiCD630-1
JP355	CGCTAAAACTACACGTTTTAACATT	3’ circular PhiCD630-1
JP633	AACCTCTCTTTGATGGCTCT	5’ flanking PhiCD630-2
JP634	GGGGAATTTCTATGTTTACTCGG	3’ flanking PhiCD630-2
Northern blot
OS578	TGAGCGAATTTTTACTAGGAGTGTT	5'-CD0977.1
OS579	CCTGCCAGAGTGGCTTTTTA	3'-CD0977.1
OS656	GAAGGCCTAAAGATGTAAATTCGTATCAAAAAC	5'-RCd11 (short & long forms)
OS658	AGTGACTTTGAGCTTGATGTG	3'- RCd11 (short & long forms)
OS559	AACTAAATCGGCAAAACTAGAGAAA	5’-cdi1_5 riboswitch
OS701	GGCATAATTTATAAGAATTTTATAAATCT	3’-cdi1_5 riboswitch
OS452	CAGCCAGTTGCCAAAAAGAT	5'-RCd11 (long form)
OS453	CATCTTTATTATATCGCATTTTGAGAA	3'-RCd11 (long form)
5’/3’ RACE
OS579	CCTGCCAGAGTGGCTTTTTA	3'-CD0977.1 RT
OS578	TGAGCGAATTTTTACTAGGAGTGTT	5'-CD0977.1 RACE PCR
OS657	AGGGATGGAATGTAGAAAATGAAGC	3'-CD0977.1 RACE PCR
OS655	GGGGATCCGCTTTATTACATATATTATTTCCAG	5'-CD0977.1 Nested PCR
OS658	AGTGACTTTGAGCTTGATGTG	3'-RCd11 RT
OS452	CAGCCAGTTGCCAAAAAGAT	5'-RCd11 RACE PCR
OS659	ATCTTAGTCCCTATAGCTTTGC	3'-RCd11 RACE PCR
OS656	GAAGGCCTAAAGATGTAAATTCGTATCAAAAAC	5'-RCd11 Nested PCR
OS660	GTTTCTTTTTTTGTTTTTGATACGAA	5'-RCd11 RACE PCR
OS661	CACATCAAGCTCAAAGTCACT	3'-RCd11 RACE PCR
RNA band shift
T7RCd11 short	TAATACGACTCACTATAGGGTAAATTCGTATCAAAAACAAAAAAAGAAACTAC	5’-RCd11 short
T7RCd11 long	TAATACGACTCACTATAGGGTATAACAAAACTAAATCGGCAAAACTAG	5’-RCd11 long
RCd11 term	CAGAAAAGTAAAAAGCCACTCTGG	3’-RCd11
T7CD0977.1	TAATACGACTCACTATAGGGCAAGAATATATCTTGTAAGAAACTACAATC	5’-CD0977.1
CD0977.1 term	AAAAAGAAACTACAATCTATTAGCCTAGAG	3’-CD0977.1
