# Supplementary material for: Type I toxin-antitoxin systems contribute to the maintenance of mobile genetic elements in Clostridioides difficile
Source: Commun Biol. 2020 Nov 27;3:718. doi: 10.1038/s42003-020-01448-5 (PMC7699646; doi:10.1038/s42003-020-01448-5)
Supplement: Supplementary file 6 — Supplementary Data 3 [file 42003_2020_1448_MOESM6_ESM.xlsx]

## Sheet: Fig 3a
time (h)	WT/pT/AT( full)				WT/pT				WT/pT/AT (P2 only)			WT/pT/AT (P1 only)
0	0.0866	0.1	0.0878	0.0858	0.0849	0.0878	0.095	0.0874	0.0891	0.0912	0.0837	0.0845	0.0899	0.0816	0.0858
0.5	0.0995	0.112	0.0995	0.103	0.0978	0.0978	0.0957	0.101	0.0983	0.097	0.0987	0.092	0.104	0.0974	0.0962
1	0.119	0.131	0.121	0.119	0.119	0.119	0.12	0.119	0.12	0.118	0.116	0.111	0.123	0.117	0.115
1.5	0.126	0.135	0.127	0.125	0.128	0.127	0.124	0.124	0.124	0.127	0.12	0.121	0.133	0.127	0.122
2	0.12	0.132	0.121	0.117	0.12	0.121	0.117	0.119	0.118	0.119	0.113	0.116	0.126	0.119	0.116
2.5	0.124	0.131	0.121	0.118	0.122	0.12	0.121	0.118	0.122	0.123	0.114	0.118	0.13	0.124	0.119
3	0.125	0.129	0.127	0.121	0.125	0.121	0.125	0.123	0.118	0.125	0.122	0.12	0.125	0.126	0.125
3.5	0.138	0.147	0.138	0.137	0.139	0.135	0.131	0.139	0.13	0.135	0.133	0.13	0.134	0.134	0.134
4	0.145	0.147	0.139	0.142	0.131	0.141	0.136	0.138	0.136	0.137	0.14	0.132	0.128	0.135	0.129
4.5	0.147	0.156	0.141	0.155	0.135	0.147	0.132	0.136	0.145	0.143	0.135	0.134	0.131	0.131	0.129
5	0.159	0.158	0.146	0.154	0.136	0.145	0.136	0.138	0.158	0.151	0.139	0.138	0.133	0.138	0.135
5.5	0.169	0.165	0.156	0.158	0.143	0.137	0.129	0.135	0.168	0.155	0.146	0.137	0.137	0.14	0.136
6	0.179	0.171	0.169	0.171	0.145	0.135	0.137	0.142	0.18	0.164	0.152	0.14	0.139	0.137	0.138
6.5	0.19	0.185	0.176	0.181	0.142	0.129	0.132	0.138	0.18	0.172	0.156	0.127	0.14	0.141	0.136
7	0.203	0.201	0.185	0.195	0.141	0.133	0.129	0.142	0.193	0.176	0.154	0.114	0.143	0.137	0.132
7.5	0.219	0.223	0.195	0.211	0.143	0.139	0.13	0.151	0.193	0.179	0.154	0.101	0.147	0.122	0.138
8	0.237	0.24	0.213	0.225	0.134	0.14	0.129	0.137	0.215	0.189	0.161	0.101	0.151	0.121	0.14
8.5	0.263	0.269	0.211	0.245	0.135	0.13	0.133	0.136	0.232	0.2	0.17	0.105	0.139	0.131	0.133
9	0.306	0.291	0.237	0.267	0.134	0.135	0.136	0.143	0.256	0.216	0.17	0.0967	0.143	0.134	0.137
9.5	0.356	0.338	0.265	0.299	0.143	0.126	0.142	0.147	0.293	0.239	0.184	0.1	0.147	0.14	0.135
10	0.404	0.378	0.303	0.333	0.139	0.126	0.134	0.154	0.337	0.259	0.193	0.0979	0.127	0.144	0.133
10.5	0.448	0.423	0.346	0.37	0.146	0.117	0.131	0.161	0.372	0.29	0.206	0.096	0.125	0.146	0.132
11	0.483	0.463	0.389	0.414	0.149	0.13	0.132	0.166	0.418	0.326	0.22	0.0968	0.127	0.147	0.133
11.5	0.511	0.507	0.428	0.442	0.156	0.142	0.145	0.171	0.456	0.376	0.247	0.107	0.126	0.152	0.149
12	0.531	0.526	0.458	0.455	0.15	0.157	0.139	0.157	0.492	0.424	0.272	0.108	0.125	0.149	0.148
12.5	0.545	0.539	0.493	0.496	0.151	0.159	0.137	0.149	0.504	0.464	0.323	0.107	0.133	0.152	0.15
13	0.565	0.566	0.523	0.522	0.142	0.178	0.145	0.155	0.533	0.517	0.372	0.117	0.146	0.163	0.145
13.5	0.571	0.576	0.542	0.544	0.129	0.17	0.14	0.158	0.542	0.538	0.403	0.122	0.143	0.165	0.147
14	0.593	0.587	0.557	0.554	0.135	0.174	0.142	0.163	0.577	0.559	0.446	0.123	0.15	0.168	0.14
14.5	0.606	0.6	0.575	0.581	0.131	0.186	0.138	0.164	0.588	0.576	0.459	0.128	0.124	0.151	0.14
15	0.621	0.603	0.582	0.599	0.135	0.197	0.143	0.17	0.594	0.591	0.49	0.13	0.13	0.147	0.149
15.5	0.618	0.595	0.582	0.613	0.134	0.208	0.118	0.168	0.588	0.591	0.516	0.13	0.127	0.145	0.151
16	0.631	0.603	0.585	0.614	0.127	0.221	0.133	0.17	0.605	0.606	0.539	0.136	0.134	0.156	0.153
16.5	0.625	0.611	0.603	0.597	0.13	0.212	0.133	0.169	0.596	0.605	0.55	0.142	0.138	0.124	0.155
17	0.634	0.619	0.609	0.604	0.135	0.183	0.14	0.171	0.599	0.597	0.553	0.151	0.147	0.127	0.161
17.5	0.644	0.629	0.612	0.614	0.136	0.193	0.146	0.171	0.604	0.616	0.567	0.146	0.151	0.127	0.168
18	0.644	0.625	0.616	0.616	0.134	0.19	0.151	0.172	0.599	0.589	0.573	0.149	0.148	0.127	0.167
18.5	0.642	0.629	0.623	0.612	0.135	0.203	0.16	0.175	0.6	0.609	0.586	0.161	0.154	0.133	0.176
19	0.651	0.626	0.62	0.626	0.137	0.212	0.167	0.18	0.604	0.613	0.599	0.172	0.158	0.14	0.176
19.5	0.654	0.633	0.621	0.635	0.141	0.213	0.174	0.184	0.621	0.615	0.594	0.179	0.158	0.146	0.189
20	0.66	0.64	0.629	0.639	0.148	0.223	0.179	0.189	0.63	0.616	0.604	0.186	0.164	0.157	0.191

## Sheet: Fig 3b
	promoterless				P1				P2				P1+P2
exponential	0.653	0.939	0.84	0.554	96.116	67.607	90.064	95.206	327.203	340.104	389.271	324.263	417.365	369.035	528.354	681.692
stationary	0.02	0.234	0.332	0.546	79.731	50.356	49.43	53.785	218.083	327.561	279.972	270.41	308.449	299.034	338.701	344.024
starvation	0.174	0.356	1.001	0.819	61.805	47.405	92.493	98.514	245.946	252.017	352.453	291.548	316.601	306.897	506.789	310.455

## Sheet: Fig. 3c
time (h)	WT/pT				WT/pT and RCd11				WT/pT and RCd12				WT/pT and RCd10
0	0.0849	0.0878	0.095	0.0874	0.0979	0.0845	0.0862	0.0878	0.0837	0.0853	0.0837	0.0788	0.0862	0.0962	0.0874	0.0887
0.5	0.0978	0.0978	0.0957	0.101	0.108	0.0974	0.101	0.0995	0.0949	0.0962	0.0962	0.0949	0.0887	0.0966	0.0891	0.0916
1	0.119	0.119	0.12	0.119	0.125	0.118	0.118	0.114	0.117	0.118	0.113	0.109	0.104	0.102	0.095	0.0925
1.5	0.128	0.127	0.124	0.124	0.135	0.126	0.125	0.124	0.119	0.126	0.124	0.118	0.11	0.107	0.0993	0.0943
2	0.12	0.121	0.117	0.119	0.125	0.124	0.12	0.119	0.114	0.121	0.121	0.114	0.105	0.103	0.0957	0.0923
2.5	0.122	0.12	0.121	0.118	0.134	0.122	0.122	0.118	0.117	0.127	0.121	0.117	0.104	0.105	0.0999	0.094
3	0.125	0.121	0.125	0.123	0.139	0.124	0.127	0.122	0.123	0.124	0.124	0.116	0.11	0.107	0.0998	0.094
3.5	0.139	0.135	0.131	0.139	0.142	0.135	0.145	0.14	0.151	0.154	0.146	0.148	0.134	0.126	0.127	0.124
4	0.131	0.141	0.136	0.138	0.138	0.143	0.152	0.141	0.153	0.157	0.15	0.15	0.112	0.104	0.108	0.102
4.5	0.135	0.147	0.132	0.136	0.144	0.15	0.153	0.145	0.159	0.168	0.162	0.165	0.101	0.0944	0.0999	0.0957
5	0.136	0.145	0.136	0.138	0.153	0.159	0.164	0.156	0.17	0.18	0.175	0.175	0.0988	0.0933	0.0954	0.0925
5.5	0.143	0.137	0.129	0.135	0.164	0.176	0.169	0.165	0.183	0.196	0.183	0.187	0.0969	0.0927	0.0965	0.0978
6	0.145	0.135	0.137	0.142	0.175	0.188	0.181	0.173	0.198	0.209	0.194	0.204	0.0999	0.0932	0.0969	0.0974
6.5	0.142	0.129	0.132	0.138	0.187	0.197	0.188	0.178	0.215	0.218	0.204	0.215	0.0966	0.0912	0.0945	0.0945
7	0.141	0.133	0.129	0.142	0.197	0.203	0.198	0.19	0.224	0.232	0.217	0.229	0.0951	0.0905	0.0943	0.093
7.5	0.143	0.139	0.13	0.151	0.213	0.23	0.221	0.208	0.24	0.251	0.232	0.253	0.0968	0.0897	0.0956	0.0968
8	0.134	0.14	0.129	0.137	0.209	0.238	0.237	0.22	0.26	0.276	0.258	0.282	0.0981	0.0918	0.0939	0.0964
8.5	0.135	0.13	0.133	0.136	0.225	0.256	0.242	0.238	0.289	0.302	0.288	0.312	0.0961	0.0885	0.0923	0.0915
9	0.134	0.135	0.136	0.143	0.241	0.269	0.266	0.261	0.317	0.336	0.323	0.345	0.0955	0.0888	0.0934	0.0946
9.5	0.143	0.126	0.142	0.147	0.267	0.307	0.3	0.298	0.355	0.373	0.36	0.38	0.099	0.0915	0.0961	0.0969
10	0.139	0.126	0.134	0.154	0.299	0.349	0.336	0.333	0.398	0.417	0.403	0.409	0.103	0.0921	0.0979	0.095
10.5	0.146	0.117	0.131	0.161	0.333	0.394	0.373	0.368	0.439	0.463	0.445	0.44	0.102	0.091	0.0977	0.0968
11	0.149	0.13	0.132	0.166	0.38	0.436	0.411	0.406	0.489	0.517	0.486	0.463	0.101	0.091	0.096	0.0964
11.5	0.156	0.142	0.145	0.171	0.434	0.499	0.449	0.454	0.535	0.551	0.526	0.49	0.103	0.0933	0.1	0.1
12	0.15	0.157	0.139	0.157	0.481	0.539	0.501	0.5	0.557	0.56	0.55	0.51	0.106	0.0912	0.0975	0.095
12.5	0.151	0.159	0.137	0.149	0.516	0.56	0.533	0.541	0.571	0.569	0.566	0.53	0.104	0.0925	0.0976	0.0967
13	0.142	0.178	0.145	0.155	0.561	0.585	0.565	0.58	0.579	0.583	0.579	0.554	0.113	0.0993	0.106	0.104
13.5	0.129	0.17	0.14	0.158	0.572	0.585	0.586	0.601	0.584	0.587	0.583	0.566	0.108	0.0954	0.107	0.104
14	0.135	0.174	0.142	0.163	0.59	0.58	0.596	0.617	0.595	0.595	0.594	0.576	0.114	0.1	0.109	0.105
14.5	0.131	0.186	0.138	0.164	0.6	0.589	0.609	0.626	0.597	0.6	0.605	0.586	0.116	0.1	0.11	0.108
15	0.135	0.197	0.143	0.17	0.612	0.592	0.61	0.63	0.608	0.607	0.612	0.594	0.117	0.106	0.115	0.112
15.5	0.134	0.208	0.118	0.168	0.613	0.591	0.617	0.636	0.614	0.614	0.614	0.601	0.121	0.105	0.116	0.11
16	0.127	0.221	0.133	0.17	0.617	0.593	0.625	0.641	0.623	0.61	0.621	0.61	0.121	0.112	0.119	0.118
16.5	0.13	0.212	0.133	0.169	0.619	0.596	0.621	0.641	0.621	0.615	0.626	0.616	0.125	0.113	0.123	0.119
17	0.135	0.183	0.14	0.171	0.62	0.602	0.614	0.646	0.629	0.629	0.63	0.604	0.127	0.118	0.126	0.123
17.5	0.136	0.193	0.146	0.171	0.634	0.605	0.618	0.648	0.633	0.627	0.637	0.625	0.129	0.123	0.134	0.128
18	0.134	0.19	0.151	0.172	0.639	0.606	0.618	0.634	0.63	0.637	0.639	0.622	0.127	0.123	0.134	0.128
18.5	0.135	0.203	0.16	0.175	0.637	0.612	0.627	0.636	0.64	0.644	0.646	0.628	0.129	0.128	0.139	0.136
19	0.137	0.212	0.167	0.18	0.633	0.614	0.626	0.63	0.643	0.646	0.65	0.632	0.134	0.13	0.154	0.141
19.5	0.141	0.213	0.174	0.184	0.644	0.607	0.629	0.63	0.631	0.65	0.654	0.634	0.134	0.137	0.16	0.145
20	0.148	0.223	0.179	0.189	0.64	0.611	0.629	0.633	0.642	0.651	0.655	0.643	0.135	0.139	0.17	0.151

## Sheet: Fig. 4
WT/p	WT/pT CD0977.1/RCd11	WT/pT CD0956.2/RCd10	WT/pT CD0956.3/RCd14	WT/pT CD0904.1/RCd13
0.878049	15.4762	46.3158	48.5437	22.3404
0.333333	18.3908	82.716	69.2308	36.4583
1.46341	27.1186	73.2143	39.726	26.6667
1.38298	28.3582	52.3809	77.4648	14.7541

## Sheet: Fig. 5b
	phiCD630-1 vector			phiCD630-1 T4 vector			phiCD630-1 pDIA6867			phiCD630-1 T4 pDIA6867
16	1.7	1.8	1.6	1.6	1.6	1.7	0.03	0.05	0.07	0.29	0.22	0.37
24	1.8	1.7	1.6	1.8	1.7	1.6	0.2	0.11	0.12	1.06	1.25	1.1

## Sheet: Fig. 5c
phiCD630-1 pDIA6867	phiCD630-1 T4 pDIA6867
81.5	6
85.7	8.21
110	14
